# Supplementary material for: Effect Size and Replicability in Genetic Studies of Athletic Performance: A Meta-Analytical Review
Source: Genes (Basel). 2025 Aug 31;16(9):1040. doi: 10.3390/genes16091040 (PMC12469432; doi:10.3390/genes16091040)
Supplement: Supplementary file 1 [file genes-16-01040-s001.zip]

Archive with 1 entries (1 files):
- genes-3817896-supplementary.pdf
